# Supplementary material for: Mapping Bacterial Biofilm on Features of Orthopedic Implants In Vitro
Source: Microorganisms. 2022 Mar 8;10(3):586. doi: 10.3390/microorganisms10030586 (PMC8955338; doi:10.3390/microorganisms10030586)
Supplement: Supplementary file 1 [file microorganisms-10-00586-s001.zip]

Archive with 1 entries (1 files):
- microorganisms-1517810-supplementary.pdf
